# Supplementary material for: A Chemerin Peptide Analog Stimulates Tumor Growth in Two Xenograft Mouse Models of Human Colorectal Carcinoma
Source: Cancers (Basel). 2021 Dec 28;14(1):125. doi: 10.3390/cancers14010125 (PMC8750290; doi:10.3390/cancers14010125)
Supplement: Supplementary file 1 [file cancers-14-00125-s001.zip]

Archive with 1 entries (1 files):
- cancers-1493305-supplementary.pdf
